# Supplementary material for: Monitoring Access to Child Medicines: Introducing a Standardized Set of Age-Appropriate Medicines
Source: Children (Basel). 2024 Feb 20;11(3):266. doi: 10.3390/children11030266 (PMC10969351; doi:10.3390/children11030266)
Supplement: Supplementary file 1 [file children-11-00266-s001.zip]

Archive with 1 entries (1 files):
- children-2840639-supplementary.pdf
